# Supplementary material for: Transcriptomic Studies Suggest a Coincident Role for Apoptosis and Pyroptosis but Not for Autophagic Neuronal Death in TBEV-Infected Human Neuronal/Glial Cells
Source: Viruses. 2021 Nov 10;13(11):2255. doi: 10.3390/v13112255 (PMC8620470; doi:10.3390/v13112255)
Supplement: Supplementary file 1 [file viruses-13-02255-s001.zip]

Archive with 1 entries (1 files):
- viruses-1416846-supplementary.pdf
